# Supplementary material for: Perception of Pathologists in Poland of Artificial Intelligence and Machine Learning in Medical Diagnosis—A Cross-Sectional Study
Source: J Pers Med. 2023 Jun 7;13(6):962. doi: 10.3390/jpm13060962 (PMC10301272; doi:10.3390/jpm13060962)
Supplement: Supplementary file 1 [file jpm-13-00962-s001.zip]

Archive with 1 entries (1 files):
- jpm-2379656-supplementary.pdf
